# Supplementary material for: Molecular Evidence of the Inhibitory Potential of Melatonin against NaAsO2-Induced Aging in Male Rats
Source: Molecules. 2021 Oct 31;26(21):6603. doi: 10.3390/molecules26216603 (PMC8587717; doi:10.3390/molecules26216603)
Supplement: Supplementary file 1 [file molecules-26-06603-s001.zip]

Archive with 1 entries (1 files):
- molecules-1381535-supplementary.pdf
